# Supplementary material for: Genomic and Pathologic Characterization of the First FAdV-C Serotype 4 Isolate from Black-Necked Crane
Source: Viruses. 2023 Jul 29;15(8):1653. doi: 10.3390/v15081653 (PMC10458181; doi:10.3390/v15081653)
Supplement: Supplementary file 1 [file viruses-15-01653-s001.zip]

Archive with 1 entries (1 files):
- viruses-2476369-supplementary.pdf
